# Supplementary material for: LurR is a regulator of the central lactate oxidation pathway in sulfate-reducing Desulfovibrio species
Source: PLoS One. 2019 Apr 9;14(4):e0214960. doi: 10.1371/journal.pone.0214960 (PMC6456213; doi:10.1371/journal.pone.0214960)
Supplement: S1 Table — (XLSX) [file pone.0214960.s001.xlsx]

## Sheet: Sheet1
	Ecosystem	lurS	lurR		por	llp	glcD	glpC	pta	acka	pta-N	lldE	lldF/G	LurR homolog locus tag	% identity to DVU3023	Binding site?b	target gene locus id	Gene product name	# of motifs
Order: Desulfovibrionales
Family: Desulfovibrionaceae
Bilophila sp. 4_1_30	Host-associated	-	-		+				+	+				-
Bilophila wadsworthia 3_1_6	Host-associated	-	-		+				+	+				-
Bilophila wadsworthia ATCC 49260	Host-associated	-	-		+				+	+				-
Desulfocurvus vexinensis DSM 17965	Environmental	+	+		+	+	+	+	+	+		+	+	G495DRAFT_02303	58	yes	G495DRAFT_02304	pyruvate-ferredoxin/flavodoxin oxidoreductase	1
Desulfovibrio africanus DSM 2603	Environmental	+	+		+	+	+	+	+	+		+	+	H585DRAFT_00627	60	yes	H585DRAFT_00626	pyruvate-ferredoxin/flavodoxin oxidoreductase	2
Desulfovibrio africanus PCS	Environmental	+	+		+	+	+	+	+	+		+	+	PCS_02404	60	yes	PCS_02405	pyruvate-ferredoxin/flavodoxin oxidoreductase	2
Desulfovibrio africanus Walvis Bay	Environmental	+	+		+	+	+	+	+	+		+	+	DesafDRAFT_1109	60	yes	DesafDRAFT_1108	pyruvate-ferredoxin/flavodoxin oxidoreductase	2
Desulfovibrio alaskensis DSM 16109	Environmental	+	+		+	+	+	+	+	+	+	+	+	H586DRAFT_00303	69	yes	H586DRAFT_00302	pyruvate-ferredoxin/flavodoxin oxidoreductase	3
Desulfovibrio alaskensis G20	Environmental	+	+		+	+	+	+	+	+	+	+	+	Dde_3234	69	yes	Dde_3237	pyruvate-ferredoxin/flavodoxin oxidoreductase	3
Desulfovibrio alcoholivorans DSM 5433	Engineered	+	+		+	+	+	+	-	*	+	+	+	Q368DRAFT_02070	58	yes	Q368DRAFT_02071	pyruvate-ferredoxin/flavodoxin oxidoreductase	3
Desulfovibrio algoritolerance K3S		+	+		+	+	+	+	+	+		+	+	Ga0139011_0213	55	yes	Ga0139011_0214	pyruvate-ferredoxin/flavodoxin oxidoreductase	3
Desulfovibrio alkalitolerans DSM 16529	Engineered	+	+		+	+	+	+	+	+		+	+	Ga0032409_127	56	yes	Ga0032409_10458	pyruvate-ferredoxin/flavodoxin oxidoreductase	2
Desulfovibrio aminophilus DSM 12254	Engineered	+	+		+	+	+	+	-	*	+	+	+	H587DRAFT_00065	60	yes	H587DRAFT_00063	pyruvate-ferredoxin/flavodoxin oxidoreductase	3
Desulfovibrio bastinii DSM 16055	Environmental	+	+		+	+	+	+	+	+		+	+	G496DRAFT_00022	55	yes	G496DRAFT_00021	pyruvate-ferredoxin/flavodoxin oxidoreductase	3
Desulfovibrio bizertensis DSM 18034	Environmental	+	+		+	+	+	+	+	+		+	+	BR26DRAFT_00329	61	yes	BR26DRAFT_00330	pyruvate-ferredoxin/flavodoxin oxidoreductase	3
Desulfovibrio carbinoliphilus oakridgensis FW1012B	Environmental	+	+		+		+	+	-	*	+	+		DFW101DRAFT_2748	58	yes	DFW101DRAFT_2747	pyruvate ferredoxin/flavodoxin oxidoreductase	2
Desulfovibrio cf. magneticus IFRC170	Environmental	+	+		+	+	+	+	-	*	+	+	+	K366DRAFT_3641	58	yes	K366DRAFT_3640	pyruvate-ferredoxin/flavodoxin oxidoreductase	3
Desulfovibrio cuneatus DSM 11391	Environmental	-	-						+	+				-
Desulfovibrio desulfuricans aestuarii DSM 17919	Environmental	+	+		+	+	+	+	+	+	+	+	+	EK04DRAFT_02136	62	yes	EK04DRAFT_02137	pyruvate-ferredoxin/flavodoxin oxidoreductase	3
Desulfovibrio desulfuricans desulfuricans ATCC 27774	Host-associated, sheep rumen	-	-		+				+	+				-
Desulfovibrio desulfuricans desulfuricans DSM 642	Environmental	-	-		+				+	+				-
Desulfovibrio desulfuricans DSM 7057	Host associated, cow rumen	-	-		+				+	+				-
Desulfovibrio desulfuricans ND132	Environmental	+	+		+	+	+	+	+	+		+	+	DND132_0990	59	yes	DND132_0992	pyruvate-ferredoxin/flavodoxin oxidoreductase	3
Desulfovibrio ferrireducens DSM 16995	Environmental	+	+		+	+	+	+	+	+		+	+	Ga0056056_2045	55	yes	Ga0056056_2046	pyruvate-ferredoxin/flavodoxin oxidoreductase	3
Desulfovibrio frigidus DSM 17176	Environmental	+	+		+	+	+	+	+	+		+	+	BR06DRAFT_00225	57	yes	BR06DRAFT_00224	pyruvate-ferredoxin/flavodoxin oxidoreductase	3
Desulfovibrio fructosovorans JJ	Environmental	+	+		+	+	+	+	-	*	+	+	+	DesfrDRAFT_0122	58	yes	DesfrDRAFT_0121	pyruvate ferredoxin/flavodoxin oxidoreductase	3
Desulfovibrio gigas DSM 1382, ATCC 19364	Environmental		+			+	+	+	+	+		+	+	DGI_1424	50	yes	DGI_1423	lactate permease	2
Desulfovibrio gracilis DSM 16080	Environmental	+	+		+	+	+	+	+	+		+	+	BR08DRAFT_01832	57	yes	BR08DRAFT_01834	pyruvate-ferredoxin/flavodoxin oxidoreductase	2
Desulfovibrio halophilus DSM 5663	Environmental	+	+		+	+	+	+	+	+		+	+	BR24DRAFT_2188	60	yes	BR24DRAFT_2187	pyruvate-ferredoxin/flavodoxin oxidoreductase	3
Desulfovibrio hydrothermalis AM13, DSM 14728	Environmental	+	+		+	+	+	+	+	+		+	+	Ga0045936_121314	56	yes	Ga0045936_121313	pyruvate-ferredoxin/flavodoxin oxidoreductase	3
Desulfovibrio idahonensis DSM 15450	Environmental		+		+	+	+	+	+	+		+	+	BR09DRAFT_01554	57	yes	BR09DRAFT_01536	pyruvate-ferredoxin/flavodoxin oxidoreductase	2
Desulfovibrio inopinatus DSM 10711	Environmental	+	+		+	+	+	+	+	+		+	+	G451DRAFT_04665	53	yes	G451DRAFT_03362	pyruvate-ferredoxin/flavodoxin oxidoreductase	1
Desulfovibrio litoralis DSM 11393	Environmental	-	-						+	+				-
Desulfovibrio longus DSM 6739	Environmental	+	+		+	+	+	+	+	+		+	+	G452DRAFT_2352	60	yes	G452DRAFT_2354	pyruvate-ferredoxin/flavodoxin oxidoreductase	2
Desulfovibrio magneticus Maddingley MBC34	Environmental	+	+		+	+	+	+	-	*	+	+	+	B193_1717	60	yes	B193_1718	pyruvate-ferredoxin/flavodoxin oxidoreductase	2
Desulfovibrio magneticus RS-1	Environmental	+	+		+	+	+	+	-	*	+	+	+	DMR_20080	59	yes	DMR_20070	pyruvate-flavodoxin oxidoreductase	3
Desulfovibrio mexicanus DSM 13116	Environmental		+			+	+	+	+	+		+	+	Ga0070557_1209	59	yes	Ga0070557_1243	pyruvate-ferredoxin/flavodoxin oxidoreductase, d-lactate dehydrogenase	2, 2
Desulfovibrio oxyclinae DSM 11498	Environmental	+	+		+	+	+	+	+	+		+	+	B149DRAFT_00755	59	yes	B149DRAFT_00756	pyruvate-ferredoxin/flavodoxin oxidoreductase	3
Desulfovibrio paquesii DSM 16681	Engineered		+			+	+	+	+	+		+	+	BO29DRAFT_00496	49	yes	BO29DRAFT_00495	lactate permease	2
Desulfovibrio piger ATCC 29098	Host-associated, human gut	-	-		+				+	+				-
Desulfovibrio putealis DSM 16056	Environmental	+	+			+	+	+						G453DRAFT_03297	58	yes	G453DRAFT_03301	D-lactate dehydrogenase	3
Desulfovibrio salexigens DSM 2638	Environmental	+	+		+	+	+	+	+	+		+	+	Desal_2575	55	yes	Desal_2574	pyruvate-ferredoxin/flavodoxin oxidoreductase	3
Desulfovibrio senezii DSM 8436	Environmental	+	+		+	+	+	+	+	+	+	+	+	BO23DRAFT_00610	69	yes	BO23DRAFT_00609	pyruvate-ferredoxin/flavodoxin oxidoreductase	3
Desulfovibrio sp. 3_1_syn3	Host-associated, human gut	-	-		+				+	+				-
Desulfovibrio sp. 6_1_46AFAA	Host-associated, human gut	-	-		+				+	+				-
Desulfovibrio sp. A2	Environmental		+		+	+	+	+	+	+	+	+	+	DA2_2133	72	yes	DA2_2135	pyruvate-ferredoxin/flavodoxin oxidoreductase	4
Desulfovibrio sp. DMSS-1	Environmental	+	+		+	+	+	+	+	+		+	+	H034DRAFT_2331	58	yes	H034DRAFT_2332	pyruvate-ferredoxin/flavodoxin oxidoreductase	1
Desulfovibrio sp. Dsv1	Host-associated, human oral microbiome	-	-											-
Desulfovibrio sp. L21-Syr-AB	Unknown	+	+		+	+	+	+	+	+		+	+	N911DRAFT_1396	57	yes	N911DRAFT_1395	pyruvate-ferredoxin/flavodoxin oxidoreductase	3
Desulfovibrio sp. TomC	Environmental	+	+		+	+	+	+	-	*	+	+	+	Ga0078453_10258	59	yes	Ga0078453_1211	pyruvate-ferredoxin/flavodoxin oxidoreductase	3
Desulfovibrio sp. U5L	Environmental	+	+		+	+	+	+	-	*	+	+	+	DesU5LDRAFT_1771	58	yes	DesU5LDRAFT_1770	pyruvate-ferredoxin/flavodoxin oxidoreductase	3
Desulfovibrio sp. X2	Environmental	+	+		+	+	+	+	+	+		+	+	Ga0038523_02611	57	yes	Ga0038523_02609	pyruvate-ferredoxin/flavodoxin oxidoreductase	1
Desulfovibrio termitidis HI1	Host-associated, termites	+	+		+	+	+	+	+	+	+	+	+	DesteDRAFT_1980	78	yes	DesteDRAFT_1981	pyruvate-ferredoxin/flavodoxin oxidoreductase	3
Desulfovibrio vietnamensis DSM 10520	Environmental	+	+		+	+	+	+	+	+		+	+	BP82DRAFT_00963	61	yes	BP82DRAFT_00962	pyruvate-ferredoxin/flavodoxin oxidoreductase	3
Desulfovibrio vulgaris Miyazaki F	Environmental	+	+		+	+	+	+	+	+	+	+	+	DvMF_1859	78	yes	DvMF_1860	pyruvate-ferredoxin/flavodoxin oxidoreductase	3
Desulfovibrio vulgaris vulgaris DP4	Environmental	+	+		+	+	+	+	+	+	+	+	+	Dvul_0349	99	yes	Dvul_0348	pyruvate-ferredoxin/flavodoxin oxidoreductase	3
Desulfovibrio vulgaris vulgaris Hildenborough	Environmental	+	+		+	+	+	+	+	+	+	+	+	DVU3023	100	yes	DVU3025	pyruvate-ferredoxin/flavodoxin oxidoreductase	3
Desulfovibrio zosterae DSM 11974	Host-associated, plants	+	+		+	+	+	+	+	+		+	+	H589DRAFT_0319	54	yes	H589DRAFT_0320	pyruvate-ferredoxin/flavodoxin oxidoreductase	3
Halodesulfovibrio aestuarii aestuarii ATCC 29578	Environmental	+	+		+	+	+	+	+	+	+	+	+	F461DRAFT_02429	62	yes	F461DRAFT_02430	pyruvate-ferredoxin/flavodoxin oxidoreductase	3
Halodesulfovibrio aestuarii DSM 10141	Environmental	+	+		+	+	+	+	+	+	+	+	+	H584DRAFT_2937	62	yes	H584DRAFT_2936	pyruvate-ferredoxin/flavodoxin oxidoreductase	3
Halodesulfovibrio marinisediminis DSM 17456	Environmental	+	+		+	+	+	+	+	+	+	+	+	EK01DRAFT_1689	61	yes	EK01DRAFT_1688	pyruvate-ferredoxin/flavodoxin oxidoreductase	3
Halodesulfovibrio spirochaetisodalis JC271		+	+		+	+	+	+	+	+	+	+	+	Ga0181496_10745	61	yes	Ga0181496_10746	pyruvate-ferredoxin/flavodoxin oxidoreductase	2
Lawsonia intracellularis N343	Host-associated	-	-		+				+	+				-
Lawsonia intracellularis PHE/MN1-00	Host-associated	-	-		+				+	+				-
Pseudodesulfovibrio aespoeensis Aspo-2, DSM 10631	Environmental	+	+		+	+	+	+	+	+		+	+	Daes_1065		yes	Daes_1068	pyruvate ferredoxin/flavodoxin oxidoreductase	2
Pseudodesulfovibrio indicus DSM 101483		+	+		+	+	+	+	+	+		+	+	Ga0244724_11553	58	yes	Ga0244724_11555	pyruvate-ferredoxin/flavodoxin oxidoreductase	2
Pseudodesulfovibrio indicus J2		+	+		+	+	+	+	+	+		+	+	Ga0133372_111044	58	yes	Ga0133372_111046	pyruvate-ferredoxin/flavodoxin oxidoreductase	2
Pseudodesulfovibrio piezophilus C1TLV30	Environmental	+	+		+	+	+	+	+	+		+	+	BN4_20320	57	yes	BN4_20322	pyruvate-ferredoxin/flavodoxin oxidoreductase	3
Pseudodesulfovibrio profundus 500-1		+	+		+	+	+	+	+	+		+	+	Ga0259004_123887	58	yes	Ga0259004_123890	pyruvate-ferredoxin/flavodoxin oxidoreductase	2
Family: Desulfomicrobiaceae
Desulfomicrobium apsheronum DSM 5918	Environmental	+	+		+	+	+	+	+	+				Ga0070595_11319	58	yes	Ga0070595_11317	pyruvate-ferredoxin/flavodoxin oxidoreductase	2
Desulfomicrobium baculatum X, DSM 4028	Environmental	+	+		+	+	+	+	+	+				Dbac_1042	58	yes	Dbac_1044	pyruvate ferredoxin/flavodoxin oxidoreductase	3
Desulfomicrobium escambiense DSM 10707	Environmental	+	+		+	+	+	+	+	+				G394DRAFT_00196	58	yes	G394DRAFT_00198	pyruvate-ferredoxin/flavodoxin oxidoreductase	3
Desulfomicrobium norvegicum DSM 1741	Environmental	+	+		+	+	+	+	+	+				Ga0104486_11441	58	yes	Ga0104486_11439	pyruvate-ferredoxin/flavodoxin oxidoreductase	2
Desulfomicrobium orale DSM 12838	Host-associated	+	+		+	+	+	+	+	+				Ga0133307_112532	55	yes	Ga0133307_112375	pyruvate-ferredoxin/flavodoxin oxidoreductase	2
Desulfomicrobium thermophilum DSM 16697	Environmental	+	+		+	+	+	+	+	+				BR00DRAFT_2001	58	yes	BR00DRAFT_1628	pyruvate-ferredoxin/flavodoxin oxidoreductase	2
Desulfoplanes formicivorans Pf12B	Environmental	+	+			+	+	+				+	+	Ga0302715_10775	58	no
Family: Desulfohalobiaceae
Desulfohalobium retbaense HR100, DSM 5692	Environmental	+	+		+	+	+	+	+	+	+	+	+	Dret_0776	63	yes	Dret_1039	L-lactate transport	3
Desulfonatronospira thiodismutans ASO3-1	Environmental	+	+			+	+	+	+	+		+	+	DthioDRAFT_2344	53	yes	DthioDRAFT_2342	L-lactate transport	2
Desulfonatronovibrio hydrogenovorans DSM 9292	Environmental	-	-											-
Desulfonatronovibrio magnus AHT22	Environmental	-	-											-
Desulfonauticus sp. A7A	Environmental	-	-											-
Desulfonauticus submarinus DSM 15269	Environmental	-	-											-
Desulfothermus okinawensis JCM 13304	Environmental	-	-											-
Desulfovermiculus halophilus DSM 18834	Environmental	-	-		+	+	+	+				+	+	-
Family: Desulfonatronaceae
Desulfonatronum lacustre Z-7951, DSM 10312	Environmental	+	+		+	+	+	+	+	+		+	+	DeslaDRAFT_0334	55	yes	DeslaDRAFT_0183	lactate permease	3
Desulfonatronum thioautotrophicum ASO4-1	Environmental	+	+		+	+	+	+	+	+		+	+	LZ09DRAFT_01644	54	yes	LZ09DRAFT_02219	lactate permease	1
Desulfonatronum thiodismutans MLF-1	Environmental	+	+		+	+	+	+	+	+		+	+	Ga0055127_104475	54	yes	Ga0055127_12842, Ga0055127_12839	lactate permease, pyruvate-ferredoxin/flavodoxin oxidoreductase	3, 3
Desulfonatronum thiosulfatophilum AS04-2	Environmental	+	+		+	+	+	+	+	+	+	+	+	LZ08DRAFT_01717	54	yes	LZ08DRAFT_02886, LZ08DRAFT_02887	lactate permease, pyruvate-ferredoxin/flavodoxin oxidoreductase	2, 1
Desulfonatronum zhilinae A1915-01	Environmental	+	+		+	+	+	+	+	+		+	+	Ga0139010_11821	56	yes	Ga0139010_11231, Ga0139010_11232	lactate permease, pyruvate-ferredoxin/flavodoxin oxidoreductase	3, 4
Order : Desulfobacterales
Note: Several other genomes from the 77 available sequenced genomes on IMG were queried, only the few positives are shown helow.
Family: Desulfobacteraceae
Desulfobotulus alkaliphilus ASO4-4	Environmental	+	+			+	+	+				+	+	LZ24DRAFT_02759	58	yes	LZ24DRAFT_02757	lactate permease	2
Desulfobotulus sapovorans DSM 2055	Environmental	+	+			+	+	+				+	+	BR04DRAFT_03089	58	no
Desulfoluna spongiiphila AA1	host-associated, sponges	+	+		+	+	+	+				+	+	Ga0104423_111150	60	yes	Ga0104423_111148	lactate permease	1
Desulfosarcina cetonica JCM 12296	environmental	+	+			+	+							Ga0122881_11353	64	yes	Ga0122881_11352	lactate permease	2
Desulfosarcina variabilis	environmental	+	+			+	+	+						Dsarc_67710	57	yes	Dsarc_67700	L-lactate permease	2
Family: Desulfobulbaceae
Desulfobulbus sp. Tol-SR	Engineered	+	+			+	+	+				+	+	Ga0063341_104631	46	no
Desulforhopalus singaporensis DSM 12130	Environmental	+	+				+	+				+	+	LX67DRAFT_01724	52	yes	LX67DRAFT_01723	TRAP-type mannitol/chloroaromatic compound transport system, substrate-binding protein	1
Desulfotalea psychrophila LSv54	Environmental	+	+			+	+	+				+	+	DP1024	53	yes	DP1023	lactate permease	3
+ indicates lurSR orthologs present elsewhere in the chromosome (not adjacent to the lactate utilization operon)
+ indicates presence of ortholog gene in the operon adjacent to lurSR
- indicates absence of the ortholog gene in the genome. A blank cell indicates absence of the ortholog in the operon adjacent to lurSR, but an ortholog may be present elsewhere
a Entries with * has a CoA binding domain protein instead of the ack ortholog
b Was there a binding site motif identified upstream of the lactate utilization operon?
Gene neighborhoods and orthologs were identified using the IMG database and tools
The order of genes in the operon may be different in each genome
