# Supplementary material for: LurR is a regulator of the central lactate oxidation pathway in sulfate-reducing Desulfovibrio species
Source: PLoS One. 2019 Apr 9;14(4):e0214960. doi: 10.1371/journal.pone.0214960 (PMC6456213; doi:10.1371/journal.pone.0214960)
Supplement: S2 Table — (XLSX) [file pone.0214960.s002.xlsx]

## Sheet: Sheet1
Genome	Gene	Motifa	Start (from ATG)
Order: Desulfovibrionales
Family: Desulfovibrionacaea
Desulfocurvus vexinensis DSM 17965	por	GTCCGTTTTTTCGGAC	-203
Desulfovibrio africanus DSM 2603	por	TTCTTTTTTTTCGGAC	-472
		TTCCGATAATCCGGAC	-443
Desulfovibrio africanus PCS	por	TTCTTTTTTTTCGGAC	-472
		TTCCGTTAATCCGGAC	-443
Desulfovibrio africanus Walvis Bay	por	TTCTTTTTTTTCGGAC	-472
		TTCCGATAATCCGGAC	-443
Desulfovibrio alaskensis DSM 16109	por	GTCCTGTTTTTCAGAC	-386
		GTCCGCTTTTTCAGAC	-361
		GTCCTTTTTTTCAGAC	-260
Desulfovibrio alaskensis G20	por	GTCCGCTTTTTCAGAC	-182
		GTCCTGTTTTTCAGAC	-207
		GTCCTTTTTTTCAGAC	-81
Desulfovibrio alcoholivorans DSM 5433	por	GTCTGATTTTTCGGAA	-281
		GTCTGAAAAAACAGAC	-254
		ATCCGAAAAATCGGAT	-173
Desulfovibrio algoritolerance K3S	por	GTCTGTTTTTTAGGAT	-362
		GTCTTGTTTTTAGGAC	-338
		GTCTGTTTTTTAGGAC	-217
Desulfovibrio alkalitolerans DSM 16529	por	GTCTGATATTCTGGAA	-408
		GTCCGATTTTTCAGAA	-238
Desulfovibrio aminophilus DSM 12254	por	GTCCGATTTTTCGGAC	-354
		GTCCGATTTTTCGGAC	-326
		GTCCGAAAAATCGGAC	-198
Desulfovibrio bastinii DSM 16055	por	GTCTGTTTTTTCAGAC	-493
		GTCTGAAAACTCGGAC	-469
		GTCCGATTTTTCAGAC	-213
Desulfovibrio bizertensis DSM 18034	por	GTCTTGTTTTCAGGAT	-407
		GTCTGAGAAAAAAGAT	-379
		GTCCTGAAAAACGGAC	-203
Desulfovibrio carbinoliphilus oakridgensis FW1012B	por	GTCCGATTTTTCAGAC	-283
		GTCTGAAAATCCGGAC	-256
Desulfovibrio cf. magneticus IFRC170	por	GTCTGAAATTTCGGAC	-277
		GTCCGAAATTTCAGAC	-250
		ATCCGAAAAAACGGAT	-171
Desulfovibrio desulfuricans aestuarii DSM 17919	por	GTCTGATATTTAAGAC	-363
		GTCTTATTTTTCAGAC	-266
		ATCAGAAAAGCAGGAC	-59
Desulfovibrio desulfuricans ND132	por	GTCCGGACCACCGGAC	-353
		GTCTTTTTTTTCGGAC	-295
		GTCCTATTTTTCAGAC	-196
Desulfovibrio ferrireducens DSM 16995	por	GTCCGTTTTTTAGGAC	-360
		GTCTGGTTTTTAAGAC	-337
		GTCCTGTTTTTAGGAC	-216
Desulfovibrio frigidus DSM 17176	por	GTCCGTTTTTTAGGAC	-350
		GTCCAAAAAAACGGAC	-326
		GTCTTAAAAAAAAGAC	-242
		GTCTGTTTTTTCGGAC	-218
Desulfovibrio fructosovorans JJ	por	GTCTGATTTTTCAGAC	-283
		GTCTGGAATTCCGGAC	-256
		ATCCGAAAAATCGGAT	-175
Desulfovibrio gigas DSM 1382, ATCC 19364	llp	GTCTTTTTTTTCAGAA	-319
		GTCTTTTTTTTCAGAC	-188
Desulfovibrio gracilis DSM 16080	por	GTCCGAAAAATAAGAC	-306
		GTCCTTTTTTTCAGAC	-188
Desulfovibrio halophilus DSM 5663	por	GTCCGAAAATTCGGAC	-307
		GTCTTCTTTTTCACAC	-233
		GTCCGAATTTTCGGAC	-198
Desulfovibrio hydrothermalis AM13, DSM 14728	por	GTCCGGTTTTTAAGAC	-369
		GTCCGTTTTTTAGGAC	-345
		GTCTGAATTTTCAGAC	-225
Desulfovibrio idahonensis DSM 15450	por	GTCCGTAATTTCAGAC	-260
		GCCCGATTTTTCGGAC	-194
Desulfovibrio inopinatus DSM 10711	por	TTCCAGAATTTAAGAC	-310
Desulfovibrio longus DSM 6739	por	GTCCGAAAAAAAAGAC	-306
		GTCTGTTTTTTCAGAC	-186
Desulfovibrio magneticus Maddingley MBC34	por	GTCTGAAAAACCAGAC	-277
		GTCTGAAAAACCAGAC	-250
Desulfovibrio magneticus RS-1	por	GTCCCCTTTTCCAGAC	-440
		GTCTGAAAAACCAGAC	-277
		GTCTGAAAAACCAGAC	-250
Desulfovibrio mexicanus DSM 13116	por	GTCCGGAATTTCAGAC	-258
		GCCCGTTTTTTCGGAC	-194
	dld-IIA	GTCCGATTCTTCGGAC	-285
		GTCCGGAAAAATGGAC	-165
Desulfovibrio oxyclinae DSM 11498	por	GTCCGAAATTTCGGAC	-307
		GTCTTCTTTTTCACAC	-233
		GTCCGAATTTTCGGAC	-198
Desulfovibrio paquesii DSM 16681	llp	TTCTGATTTTTCAGAC	-323
		TTCTGAAAAATAGGAC	-278
Desulfovibrio putealis DSM 16056	dld-IIA	GTCCGATAATTCGGAA	-322
		ATCCGGAAAAGTGGAC	-295
		TTCCGGCATTGCGGAC	-209
Desulfovibrio salexigens DSM 2638	por	GTCTGGTTTTTAAGAC	-374
		GTCTTTTTTTGAGGAC	-350
		GTCTTAAAAATCGGAC	-227
Desulfovibrio senezii DSM 8436	por	GTCCTGTTTTTCAGAC	-386
		GTCCGCTTTTTCAGAC	-361
		GTCCTTTTTTTCAGAC	-260
Desulfovibrio sp. A2	por	GTCCTACCTTTCGGAC	-586
		ATCCGGTTTTTCGGAC	-547
		GTCCGGATTTTCGGAC	-422
		GTCAGTTTCACAAGAC	-395
Desulfovibrio sp. DMSS-1	por	GTCTGAAAAAACGGAC	-205
Desulfovibrio sp. L21-Syr-AB	por	GTCCTGATTTCCGGAC	-274
		GTCCGTTTTTTCGGAT	-241
		GTCCGCTTTTTCAGAC	-207
Desulfovibrio sp. TomC	por	GTCTGATATTTCGGAC	-278
		GTCTGAAAATTCAGAC	-251
		ATCCTAAAAACCGGAT	-171
Desulfovibrio sp. U5L	por	GTCCGATTTTTCAGAC	-282
		GTCTGAAAATCCAGAC	-255
		ATCCGGAAAACCGGAT	-174
Desulfovibrio sp. X2	por	GTCCTGTTTTACGGAA	-395
Desulfovibrio termitidis HI1	por	GTCCTACCTTTCGGAC	-604
		ATCCGTTTTTTCAGAC	-565
		GTCCGGATTTTCGGAC	-439
Desulfovibrio vietnamensis DSM 10520	por	GTCCTTTTTTTCAGAC	-398
		GTCCGAAAAAACAGAC	-370
		GTCCGAAAAAACAGAC	-200
Desulfovibrio vulgaris Miyazaki F	por	GTCCTACCTTTCGGAC	-629
		ATCCGTTTTTTCGGAC	-590
		GTCCGGATTTTCGGAC	-465
Desulfovibrio vulgaris vulgaris DP4	por	ATCCGCTTTTTCAGAC	-388
		GTCCACTTTTTCAGAC	-349
		GTCCGCTTTTCAAGAC	-249
Desulfovibrio vulgaris vulgaris Hildenborough	por	ATCCGCTTTTTCAGAC	-389
		GTCCACTTTTTCAGAC	-350
		GTCCGCTTTTCAAGAC	-250
Desulfovibrio zosterae DSM 11974	por	GTCTGATTTTTAAGAA	-370
		GTCCTAAAAATAGGAC	-347
		GTCCTAATTTTCAGAC	-225
Halodesulfovibrio aestuarii aestuarii ATCC 29578	por	GTCTGATATTTAAGAC	-363
		GTCTTATTTTTCAGAC	-266
		ATCAGAAAAGCAGGAC	-59
Halodesulfovibrio aestuarii DSM 10141	por	GTCTGATATTTAAGAC	-363
		GTCTTATTTTTCAGAC	-266
		ATCAGAAAAGCAGGAC	-59
Halodesulfovibrio marinisediminis DSM 17456	por	GTCTGAAAAATCAGAC	-680
		GTCCGATATTTAAGAC	-365
		GTCTTATTTTTCAGAC	-267
Halodesulfovibrio spirochaetisodalis JC271	por	GTCTGATATTTAAGAC	-365
		GTCTTATTTTTCAGAC	-267
Pseudodesulfovibrio aespoeensis Aspo-2, DSM 10631	por	GTCTGTTTTTTCGGAT	-315
		GTCCGGTTTTCCGGAC	-201
Pseudodesulfovibrio indicus DSM 101483	por	GTCCGATTTTTAGGAC	-295
		GTCCTGTTTTTCAGAC	-196
Pseudodesulfovibrio indicus J2	por	GTCCGATTTTTAGGAC	-295
		GTCCTGTTTTTCAGAC	-196
Pseudodesulfovibrio piezophilus C1TLV30	por	GTATTGCATACTGGAC	-342
		GTCTGAAAAAACGGAC	-319
		GTCTTGTTTTTCGGAC	-209
Pseudodesulfovibrio profundus 500-1	por	GTCCGATTTTTCAGAC	-319
		GTCTTTTTTTTCAGAC	-207
Family: Desulfomicrobiaceae
Desulfomicrobium apsheronum DSM 5918	por
		GTCCGAAAAAACGGAC	-320
		GTCTTTTTTTTCAGAC	-187
Desulfomicrobium baculatum X, DSM 4028	por	GTCCGGAAAATCGGAC	-458
		GTCCGGAAAAATGGAC	-321
		GTCTTTTTTTTCAGAC	-187
Desulfomicrobium escambiense DSM 10707	por	GTCCGGAAAATCAGAC	-463
		GTCCGGAAAACCGGAC	-318
		GTCTTTTTTTTCAGAC	-184
Desulfomicrobium norvegicum DSM 1741	por	GTCCGAAAAAACGGAC	-320
		GTCTTTTTTTTCAGAC	-187
Desulfomicrobium orale DSM 12838	por	TTCTGAAAAAAAGGAT	-322
		TTCTGCTTTTTAGGAC	-187
Desulfomicrobium thermophilum DSM 16697	por	GTCCGGAAAATCAGAC	-295
		GTCTTTTTTTTCAGAA	-171
Family: Desulfohalobiacaea
Desulfohalobium retbaense HR100, DSM 5692	llp	GTCTGAACTCCAGGAC	-530
		TTCTTAAATTTAAGAC	-235
		GTCCGCTATCCAGGAC	-172
Desulfonatronospira thiodismutans ASO3-1	llp	GTCCGTTTTTCAGGAC	-385
		GTCCGTTTTTCCGCAC	-283
Family: Desulfonatronaceae
Desulfonatronum lacustre Z-7951, DSM 10312	llp	TTCCGTTTTTTCAGAC	-471
		ATCCTCTTTTTCGGAC	-453
		GTCTTTTTTTCCGGAC	-276
Desulfonatronum thioautotrophicum ASO4-1	llp	GTCTTTTTTTTCGGAC	-485
Desulfonatronum thiodismutans MLF-1	por	GTCCGGATTTTCGGAC	-292
		ATGCGATATTCCGGAC	-275
		GTCCTTTTTTTCAGAC	-190
	llp	TTCCGATTTTTCAGAC	-467
		ATCCTCTTTTTCGGAC	-449
		GTCTTTTTTTCCGGAC	-274
Desulfonatronum thiosulfatophilum AS04-2	llp	GTCCATTTTCTCAGAC	-415
		ATCTTATTTCCCGGAC	-397
	por	GCCCTTTATTTATGAC	-198
Desulfonatronum zhilinae A1915-01	por	GTCCGTTTTTTCGGAC	-291
		ATGCGATATTCCGGAC	-274
		GTCCACTTTTTCAGAC	-189
		GTCTTTTTTTCCAAAC	-132
	llp	TTCCGTTTTTTCAGAC	-471
		ATCCTCTTTTTCGGAC	-453
		GTCTTTTTTTCCGGAC	-276
Order : Desulfobacterales
Note: Several other genomes from the 77 available sequenced genomes on IMG were queried, only the few positives are shown helow.
Family: Desulfobacteraceae
Desulfobotulus alkaliphilus ASO4-4	llp	ATCCGTTTTTCCGGAC	-376
		TTCCTGTTTTTCAGAC	-283
Desulfoluna spongiiphila AA1	llp	GTCCTTTTTTCCGAAC	-348
Desulfosarcina cetonica JCM 12296	llp	GTCCGGTTTTTCAGAC	-196
		GTCCGATTTTTCGGAC	-163
Desulfosarcina variabilis	llp	GTCCGATTTTTCGGAC	-262
		GTCTGATTTTTCAGAC	-228
Family: Desulfobulbaceae
Desulforhopalus singaporensis DSM 12130	TRAP-type mannitol/chloroaromatic compound transport system, substrate-binding protein	GTCTGATTTTTCAGAC	-381
Desulfotalea psychrophila LSv54	llp	GTCCGAAAAAACAGAC	-365
		GTCTTTTTTTCCGGAC	-341
		GTCCTTTCTTTCAGAC	-218
aMotifs were found by scanning the upstream regions of the first genes in the homologous lactate utilization region with the Motif Alignment and Search Tool (MAST) from the MEME Suite [1] using the consensus LurR binding site [2] as input
[1] Timothy L. Bailey and Michael Gribskov, "Combining evidence using p-values: application to sequence homology searches", Bioinformatics, 14(1):48-54, 1998
[2] Rajeev L, Luning EG, Dehal PS, Price MN, Arkin AP, Mukhopadhyay A. Systematic mapping of two component response regulators to gene targets in a model sulfate reducing bacterium. Genome biology. 2011 Oct;12(10):R99.
