# Supplementary material for: LurR is a regulator of the central lactate oxidation pathway in sulfate-reducing Desulfovibrio species
Source: PLoS One. 2019 Apr 9;14(4):e0214960. doi: 10.1371/journal.pone.0214960 (PMC6456213; doi:10.1371/journal.pone.0214960)
Supplement: S3 Table — (XLSX) [file pone.0214960.s003.xlsx]

## Sheet: Sheet1
D. vulgaris strains
Name	Description	Reference
JW710	D. vulgaris Hildenborough Δupp; parent strain for deletions	[1]
BCD1228	JW710 ΔDVU3023::PKmR Kmr-upp	Deletion strain for lurR; This study
JW9388	BCD1228::pMO9380 (DVU3023-SpecR); KmR, SpecR	Complementation strain for ΔlurR; This study
[1] Keller KL, Bender KS, Wall JD. Development of a markerless genetic exchange system for Desulfovibrio vulgaris Hildenborough and its use in generating a strain with increased transformation efficiency. Appl Environ Microbiol. 2009 Dec;75(24):7682–91.
Primers used to amplify EMSA substrates
3025 promoter substrate	Sequence	Primer name
I (426 bp)	CACTCTGAACCGTGGTCGCAC	3025-F-426
	CTTGGCCATTTACGATCTCCTTTTTCTGC	3025-R-Bio
II (348 bp)	CAGACAGCCACCCGGTAGG	3025-F
	CTTGGCCATTTACGATCTCCTTTTTCTGC	3025-R-Bio
III (283 bp)	GTCAGTAGGGTAACGCCACACG	3025-F-283
	CTTGGCCATTTACGATCTCCTTTTTCTGC	3025-R-Bio
IV (220 bp)	CGAGAAACGACAGCCGGAGG	3025-F-220
	CTTGGCCATTTACGATCTCCTTTTTCTGC	3025-R-Bio
V (159 bp)		3025-F-159
	CTTGGCCATTTACGATCTCCTTTTTCTGC	3025-R-Bio
Primers for qPCR
Gene target	Sequence	Primer name
DVU3025 (por) 3' end	GCCTCTTTCGTGACCATCGA	3025-F3
	CAGTCCTGAGCGAAGACCTG	3025-R3
DVU3025 (por) 5' end	AGAACGCCATGAACCCTGAG	3025-F2
	TCTCGCCCACCTTCTTCATG	3025-R2
DVU3030 (ack)	TCATCACCTGTCACCTTGGC	ack-F2
	CCCATCATCAGGCCTTCGAG	ack-R2
DVU2451	GCCTATTCTCGTCGCTCTGG	2451-F2
	CAAGGTAAGGGCGGACACAT	2451-R2
DVU3284	TCGTGTGGATCGTCATCACC	3284-F3
	GGCCAGCGAATCCTTGATGA	3284-R3
Primers for strain construction
Primer name	Sequence	Purpose of primer
DVU3023-up-conf-F	CTGGTGCTCATCAAGGCATCGAT	PCR confirmation of putative marker-exchange isolates
BCD-conf-rev	TCCTCATCCTGTCTCTTGATCAGATCTTGAT	PCR confirmation of putative marker-exchange isolates
Kan_out_C	CTGACCGCTTCCTCGTGC	PCR confirmation of putative marker-exchange isolates
DVU3023-dn-conf-R	CTTCGATCTTCTGCAGTTCGTGCGA	PCR confirmation of putative marker-exchange isolates
DVU3023-upF	GCCTTTTGCTGGCCTTTTGCTCACAT CGCAGGAGATACTGGACAAGATATTCGACC	To clone DVU3023 and upstream region of 2026 bp
DVU3023-R	CACCCATGACCAAAATCCCTTAACGTG TCAGAGTGTCATATTATTCTTTTTTAGCAGCGC	To clone DVU3023 and upstream region of 2026 bp
DVU3023-dnF	CGAGGCATTTCTGTCCTGGCTGG CATCCGCTTTTTCAGACACGACCC	To clone region of 584 bp downstream of DVU3023.
DVU3023-dnR	CTGACGCTCAGTGGAACGACG GCTTCGGACTGGAGCTGACG	To clone region of 584 bp downstream of DVU3023.
SpecRpUC-F	CCAGCCAGGACAGAAATGCCTCG	Used to amplify spectinomycin resistance gene.
SpecR-R	CACGTTAAGGGATTTTGGTCATGGGTG	Used to amplify spectinomycin resistance gene.
pUC-F	CGTCGTTCCACTGAGCGTCAG	Used to clone pUC replicon
SpecRpUC-R	ATGTGAGCAAAAGGCCAGCAAAAGGC	Used to clone pUC replicon
